# Supplementary material for: Daytime napping and increased risk of incident respiratory diseases: symptom, marker, or risk factor?
Source: Sleep Med. 2016 Jul;23:12–5. doi: 10.1016/j.sleep.2016.06.012 (PMC5066369; doi:10.1016/j.sleep.2016.06.012)
Supplement: Conflict of interest — ICMJE Form for Disclosure of Potential Conflicts of Interest form. [file mmc1.zip]

Archive with 8 entries (8 files):
- coi_disclosure KTK_V1.pdf
- coi_disclosureNW_V1.pdf
- coi_disclosure_CB_V1.pdf
- coi_disclosure_Luben1_V1.pdf
- coi_disclosure_surtees_V1.pdf
- coi_disclosure_YL_V1.pdf
- FPC_coi_disclosure_V1.pdf
- Hayat_Leng_March 2016_V1.pdf
